# Supplementary material for: The Alkaloid Caulerpin Exhibits Potent and Selective Anti-Inflammatory Activity Through Interaction with the Glucocorticoid Receptor
Source: Mar Drugs. 2025 May 29;23(6):232. doi: 10.3390/md23060232 (PMC12194734; doi:10.3390/md23060232)
Supplement: Supplementary file 1 [file marinedrugs-23-00232-s001.zip]

Archive with 1 entries (1 files):
- marinedrugs-3651410-supplementary.pdf
